# Supplementary material for: In search of the pH limit of growth in halo‐alkaliphilic cyanobacteria
Source: Environ Microbiol Rep. 2024 Aug 11;16(4):e13323. doi: 10.1111/1758-2229.13323 (PMC11317126; doi:10.1111/1758-2229.13323)
Supplement: Supplementary file 2 — Appendix S2. Supporting Information. [file EMI4-16-e13323-s004.xlsx]

## Sheet: Sheet1
	Sampling day	Ca	Mn	Fe	Co	Cu	Zn	Se	Sr
pH 10.2 experiment - in cultures (mg/L)	1	2.69886	#VALUE!	0.125947	0.00649573	#VALUE!	0.00770298	0.00943196	0.000790327
	1	1.75545	#VALUE!	0.121114	0.00656579	#VALUE!	0.00577729	0.00721463	4.73215e-05
	1	2.46424	#VALUE!	0.131791	0.00735374	#VALUE!	0.00649065	0.00388531	0.000269739
	4	2.51378	#DIV/0!	0.074624	0.00515629	#DIV/0!	0.00699126	0.00166466	0.000285581
	4	1.92877	#VALUE!	0.0895366	0.00619804	#VALUE!	0.00563458	0.00277499	#VALUE!
	4	2.58521	#VALUE!	0.0754258	0.00639071	#VALUE!	0.00834488	#VALUE!	0.000340728
	7	1.33726	#VALUE!	0.0574282	0.00444718	#VALUE!	0.00706109	#VALUE!	#VALUE!
	7	2.39443	#VALUE!	0.0595259	0.00416701	#VALUE!	0.00827342	0.00277499	0.000534873
	7	2.1067	#VALUE!	0.0647515	0.005953	#VALUE!	0.021041	0.00166466	7.57115e-05
	10	2.33254	#VALUE!	0.0430205	0.00400943	0.00140198	0.0242507	#VALUE!	0.000667246
	10	2.54324	#VALUE!	0.059771	0.0038694	#VALUE!	0.0124107	#VALUE!	0.000951199
	10	2.6312	#VALUE!	0.0523272	0.00548024	#VALUE!	0.00727505	#VALUE!	0.00111683
	13	1.8299	#VALUE!	0.05273	0.00357174	0.00178312	0.0189011	#VALUE!	0.00120284
	13	1.79156	#VALUE!	0.0334889	0.00348417	#VALUE!	0.0146216	#VALUE!	0.00120676
	13	2.43882	#VALUE!	0.033662	0.00437711	#VALUE!	0.0196857	#VALUE!	0.00195922
	16	2.28456	#VALUE!	0.0308108	0.00383436	0.00959156	0.0296	#VALUE!	0.00188824
	16	2.59853	#VALUE!	0.0220464	0.00355424	0.00336481	0.0338796	#VALUE!	0.00238519
	16	1.79298	#VALUE!	0.0271709	0.00511256	0.00478853	0.0390866	0.00111033	0.00119728
	19	3.45187	#VALUE!	0.0246828	0.00569029	#VALUE!	0.0416542	0.00111033	0.00306197
	19	2.80089	#VALUE!	0.0219502	0.00427212	#VALUE!	0.0183305	#VALUE!	0.00229526
	19	3.3161	#VALUE!	0.0246106	0.00542765	#VALUE!	0.0431522	#VALUE!	0.00330812
	22	0.0831396	#VALUE!	0.0429696	0.00608685	0.0374921	0.0307073	0.0215054	#VALUE!
	22	0.0286364	#VALUE!	0.0369534	0.00449542	0.0213581	0.0428687	0.0222237	#VALUE!
	22	0.230026	#VALUE!	0.0361448	0.00499592	0.0135069	0.046112	0.0129054	#VALUE!
	25	0.284366	#VALUE!	0.0427548	0.00397707	0.0389479	0.0401325	0.00788603	#VALUE!
	25	0.248073	#VALUE!	0.0247513	0.0043345	0.0313381	0.0363827	0.00358495	#VALUE!
	25	0.59065	#VALUE!	0.0223429	0.00439711	0.0321322	0.0424631	0.0071699	#VALUE!
	28	1.15128	#VALUE!	0.0292827	0.00403959	0.0409992	0.0430715	0.00358495	#VALUE!
	28	1.2408	#VALUE!	0.0206011	0.00423622	0.017631	0.0381053	0.00430108	#VALUE!
	28	0.848268	#VALUE!	0.0170342	0.00472779	0.0134628	0.0508751	0.0136215	#VALUE!
	30	0.87871	#VALUE!	0.018288	0.00348548	0.0145765	0.0396254	0.00286882	#VALUE!
	30	1.26295	#VALUE!	0.0180227	0.00369103	0.00715569	0.0448956	0.00286882	#VALUE!
	30	1.45826	#VALUE!	0.0170333	0.00403959	0.0072219	0.0337478	0.0071699	#VALUE!
	33	1.47573	#VALUE!	0.0179014	0.00428091	0.0206524	0.0434767	0.00215269	#VALUE!
	33	2.3616	#VALUE!	0.0162417	0.00416471	0.0183588	0.053206	0.00143441	0.000697122
	33	2.20333	#VALUE!	0.0150637	0.00396811	0.0171677	0.0464157	0.00215269	#VALUE!
	36	1.28705	#VALUE!	0.0133337	0.00324418	0.026519	0.0240185	#VALUE!	#VALUE!
	36	1.96034	#VALUE!	0.017991	0.00306762	0.0236739	0.0466188	#VALUE!	#VALUE!
	36	3.05909	0.000577186	0.0147673	0.00774421	0.0385252	0.0509286	0.108121	0.00409207
	37	1.05395	#VALUE!	0.0166636	0.00276009	0.0186761	0.0283957	0.0223885	0.000294402
	37	3.12233	#VALUE!	0.0211242	0.00468363	0.00691896	0.0611483	0.0249488	0.00388175
	37	2.96845	#VALUE!	0.0130984	0.00461926	0.00599763	0.0483316	0.019832	0.00161632
	39	2.52961	#VALUE!	0.0171016	0.00355381	0.0465191	0.0336728	0.00959643	0.00327478
	39	2.65298	#VALUE!	0.017774	0.00396856	0.039181	0.0510123	0.0070361	0.00312458
	39	3.36547	#VALUE!	0.0127689	0.00444765	0.0233456	0.0565413	0.00319753	0.00311253
	42	1.84678	#VALUE!	0.0169635	0.00269573	0.0372225	0.0258828	0.00255649	0.00126181
	42	1.61047	#VALUE!	0.00867135	0.00263853	0.0451988	0.0348458	0.00511681	0.0016103
	42	3.35092	#VALUE!	0.0105682	0.0044691	0.0483094	0.0511799	0.00127824	0.00375556
	45	3.09612	#VALUE!	0.0204067	0.00315336	0.0505784	0.0318299	#VALUE!	0.00330486
	45	3.96846	#VALUE!	0.00791448	0.00345371	0.0477599	0.0374426	0.00255841	0.00433841
	45	3.65819	#VALUE!	0.00644148	0.00477659	0.0503125	0.0537769	0.00639698	0.00284212
pH 10.2 experiment - in biomass (mg/kg)	0	411.752	3.49386	6.73348	1.6994	-	-	-	-
	0	402.919	1.47426	5.86314	#VALUE!	-	-	-	-
	0	334.102	0.919279	4.94521	#VALUE!	-	-	-	-
	23	159.133	1.68942	5.06447	0.115527	-	-	-	-
	23	156.232	1.18821	4.03056	#VALUE!	-	-	-	-
	23	186.695	1.09042	4.61843	#VALUE!	-	-	-	-
	45	191.443	0.657665	3.0971	#VALUE!	-	-	-	-
	45	211.6	0.792139	4.66551	#VALUE!	-	-	-	-
	45	185.238	0.716347	3.76044	#VALUE!	-	-	-	-
pH 10.7 experiment - in cultures (mg/L)	1	3.10078	#VALUE!	0.0162456	0.00539269	#VALUE!	0.00413682	0.00332932	0.000979594
	1	2.36448	#VALUE!	0.0134809	0.0053051	#VALUE!	0.00748902	0.00554831	0.000312333
	1	2.95628	#VALUE!	0.0138357	0.00646073	0.000172553	0.00748902	0.00499398	0.00078083
	4	2.64978	#VALUE!	0.0158322	0.00514758	#VALUE!	7.12506e-05	0.00388365	0.0003644
	4	2.52682	#VALUE!	0.0098535	0.00474481	#VALUE!	0.00199716	#VALUE!	0.000283934
	4	1.42618	#VALUE!	0.0106104	0.00395695	#VALUE!	0.00114129	0.00166466	#VALUE!
	7	2.27642	#VALUE!	0.026808	0.00430714	#VALUE!	#VALUE!	#VALUE!	0.000246075
	7	2.73869	#VALUE!	0.0203469	0.00555023	#VALUE!	#VALUE!	0.00721297	0.000378576
	7	1.92653	#VALUE!	0.0130146	0.00413202	#VALUE!	#VALUE!	#VALUE!	0.000160896
	10	2.02738	#VALUE!	0.0146264	0.00439466	#VALUE!	0.00313845	0.00166466	0.000250802
	10	2.07823	#VALUE!	0.0193761	0.00404446	#VALUE!	0.00213987	0	0.000335982
	10	1.82249	#VALUE!	0.0233117	0.00421957	#VALUE!	7.12506e-05	0	#VALUE!
	13	1.44256	#VALUE!	0.0148488	0.00378184	0.025865	0.00691859	#VALUE!	0.000227144
	13	2.03653	#VALUE!	0.020832	0.00434213	0.00332169	0.00813092	#VALUE!	0.000671978
	13	2.35014	#VALUE!	0.0217673	0.004132	0.00102091	0.0228242	0.000555996	0.000979603
	16	1.57988	#VALUE!	0.0121781	0.00295895	#VALUE!	0.00941492	0	0.000354909
	16	2.32346	#VALUE!	0.0212497	0.00442963	#VALUE!	0.00670462	#VALUE!	0.000828142
	16	2.14963	#VALUE!	0.019069	0.00407951	#VALUE!	0.00477871	0.000555996	0.000714558
	19	2.93401	#VALUE!	0.0133475	0.00535766	#VALUE!	0.00627647	0.00277499	0.00138186
	19	0.00371313	#VALUE!	0.0647573	0.00591647	0.0211816	0.0238157	0.108247	#VALUE!
	19	#VALUE!	#VALUE!	0.0277959	0.00419155	0.0114229	0.0088172	0.0559162	#VALUE!
	22	0.0727463	#VALUE!	0.02743	0.00487079	0.00778421	0.0145936	0.0172043	#VALUE!
	22	0.0593078	#VALUE!	0.0388924	0.00526407	0.00871034	0.0221947	0.0164903	0.00158373
	22	0.122411	#VALUE!	0.0237637	0.00580923	0.00905222	0.0136815	0.0150559	#VALUE!
	25	0.170874	#VALUE!	0.0167852	0.00424517	0.0139259	0.00719555	0.00501936	#VALUE!
	25	0.435842	#VALUE!	0.0196648	0.00546067	0.0244348	0.0195594	0.00645162	#VALUE!
	25	0.612421	#VALUE!	0.0146906	0.00505846	0.0177743	0.0191542	0.0107549	#VALUE!
	28	1.54337	#VALUE!	0.0128018	0.00534448	0.026541	0.0233092	0.00788603	#VALUE!
	28	1.14657	#VALUE!	0.0145575	0.00478141	0.0166164	0.0167214	0.00430323	#VALUE!
	28	0.385485	#VALUE!	0.015466	0.00338719	0.0125034	0.0182421	0.00215269	#VALUE!
	30	1.46804	#VALUE!	0.0305236	0.00547853	0.0154256	0.020674	0.00215054	#VALUE!
	30	0.73582	#VALUE!	0.0150606	0.00421836	0.00474101	0.0147964	0.00573549	#VALUE!
	30	0.772661	#VALUE!	0.0117693	0.00424517	0.00568924	0.0178366	0.00501936	#VALUE!
	33	2.03291	#VALUE!	0.0151521	0.00598798	0.026894	0.0222956	#VALUE!	#VALUE!
	33	1.3385	#VALUE!	0.00641081	0.00439708	0.0114119	0.00435843	0.00501936	#VALUE!
	33	1.02008	#VALUE!	0.0048582	0.004263	0.0179728	0.000608041	0.00215269	#VALUE!
	36	1.9802	#VALUE!	0.0264021	0.00541303	0.0352464	0.0203544	0.0652557	0.000961361
	36	1.80244	#VALUE!	0.0165604	0.00600652	0.0246481	0.00536488	0.0428615	0.000817158
	36	2.18035	#VALUE!	0.0343509	0.00830915	0.0311434	0.020773	0.0294265	0.00248159
	37	3.11611	#VALUE!	0.0902987	0.005935	0.0184368	0.0284793	0.0108747	0.00316071
	37	2.34305	#VALUE!	0.0113113	0.00558463	0.0114994	0.00360289	0.0268681	0.00157423
	37	1.92589	#VALUE!	0.0130911	0.00534151	0.0134397	0.0149098	0.00383665	0.000582815
	39	2.29795	#VALUE!	0.0192462	0.00598507	0.024524	0.0222807	0.00511681	0.00114763
	39	1.78185	#VALUE!	0.0192889	0.00528428	0.0203862	0.0085436	0.00959643	0.000144191
	39	2.29348	#VALUE!	0.00977517	0.00549883	0.0203241	0.0256315	0.00127824	0.000594842
	42	2.27764	#VALUE!	0.0201428	0.00552744	0.0172407	0.0234534	0.00191929	0.00129184
	42	2.58267	#VALUE!	0.0128968	0.00545591	0.0199608	0.0185954	0.00255649	0.000907279
	42	3.5646	#VALUE!	0.0136067	0.00657145	0.0219987	0.0216945	0.00319753	0.00121373
	45	4.44581	#VALUE!	0.0255785	0.00626396	0.0398634	0.0188464	0.00831626	0.00285418
	45	2.73413	#VALUE!	0.0395925	0.00463358	0.0137587	0.0243751	0.00191737	0.00133388
	45	3.41527	#VALUE!	0.00981149	0.00565612	0.014113	0.0146583	#VALUE!	0.00143604
pH 10.7 experiment - in biomass (mg/kg)	0	411.752	3.49386	6.73348	1.6994	-	-	-	-
	0	402.919	1.47426	5.86314	#VALUE!	-	-	-	-
	0	334.102	0.919279	4.94521	#VALUE!	-	-	-	-
	23	141.057	0.83126	4.3211	#VALUE!	-	-	-	-
	23	152.118	0.75546	3.81386	#VALUE!	-	-	-	-
	23	149.816	0.53054	4.67614	#VALUE!	-	-	-	-
	45	199.521	0.479193	6.41324	#VALUE!	-	-	-	-
	45	168.937	0.484085	7.99132	#VALUE!	-	-	-	-
	45	223.877	0.515864	7.46324	#VALUE!	-	-	-	-
pH 11.2 experiment - in cultures (mg/L)	1	1.81013	#VALUE!	0.011111	0.00397444	0.0276199	#VALUE!	#VALUE!	0.000165642
	1	1.19019	#VALUE!	0.0102009	0.00404452	0.00638476	#VALUE!	#VALUE!	#VALUE!
	1	1.71666	#VALUE!	0.00923436	0.00374681	0.0100829	#VALUE!	0.000554332	#VALUE!
	4	3.34564	#VALUE!	0.023767	0.00364177	#VALUE!	#VALUE!	0.000555996	0.00202727
	4	2.38712	#VALUE!	0.00623183	0.0032916	#VALUE!	#VALUE!	#VALUE!	0.000567872
	4	1.55816	#VALUE!	0.00679832	0.00274881	#VALUE!	#VALUE!	0.000554332	7.57162e-05
	7	0.112369	#VALUE!	0.0266791	0.00447754	0.0035282	0.00912122	0.0358431	#VALUE!
	7	#VALUE!	#VALUE!	0.0254344	0.00455797	0.000628449	0.0149988	0.0344108	#VALUE!
	7	0.0699188	#VALUE!	0.0263858	0.00510316	0.000749694	0.00952648	0.0265248	#VALUE!
	10	0.283832	#VALUE!	0.0148677	0.0041826	#VALUE!	0.00445937	0.0136215	#VALUE!
	10	0.295165	#VALUE!	0.0149449	0.00404855	#VALUE!	0.00719555	0.0107549	#VALUE!
	10	0.710706	#VALUE!	0.0111484	0.00485288	#VALUE!	0.00537113	0.00932044	#VALUE!
	13	1.11902	#VALUE!	0.00998983	0.00450435	0.0115662	0.0015201	0.00860431	#VALUE!
	13	0.922463	#VALUE!	0.009	0.00442389	0.00869939	0.00263525	0.00788603	#VALUE!
	13	0.80689	#VALUE!	0.0110351	0.00412005	0.00757476	0.0098305	0.0107549	#VALUE!
	16	1.34395	#VALUE!	0.00620123	0.0041826	0.0206634	0.00526989	0.00645377	#VALUE!
	16	0.976323	#VALUE!	0.0116304	0.00450432	0.0132974	0.00901937	0.00645162	#VALUE!
	16	1.4314	#VALUE!	0.015858	0.0046384	0.0124594	0.0158094	0.00358495	#VALUE!
	19	1.56844	#VALUE!	0.00833034	0.00420045	0.0161644	0.0098305	0.00501936	#VALUE!
	19	1.29307	#VALUE!	0.0149566	0.00474564	0.00589876	0.0141883	0.00358495	#VALUE!
	19	1.7079	#VALUE!	0.00658112	0.00529986	0.0105739	0.00182443	0.000718281	#VALUE!
pH 11.2 experiment - in biomass (mg/kg)	0	411.752	3.49386	6.73348	1.6994	-	-	-	-
	0	402.919	1.47426	5.86314	#VALUE!	-	-	-	-
	0	334.102	0.919279	4.94521	#VALUE!	-	-	-	-
	23	215.193	0.892377	20.4259	#VALUE!	-	-	-	-
	23	191.874	0.885043	19.4063	#VALUE!	-	-	-	-
	23	174.573	0.704128	19.6005	#VALUE!	-	-	-	-
	45	176.035	0.848371	9.1794	#VALUE!	-	-	-	-
	45	175.78	0.804358	7.95406	#VALUE!	-	-	-	-
	45	159.271	0.743242	8.54168	#VALUE!	-	-	-	-
FS-pH 10.5 experiment - in cultures (mg/L)	1	1.88051	#VALUE!	0.0192918	0.000815158	0.022743	0.0370242	#VALUE!	0.00552236
	1	2.73625	#VALUE!	0.0256859	0.0012299	0.011907	0.0432221	0.00127824	0.00482528
	1	2.89659	#VALUE!	0.0306814	0.00162315	0.00302093	0.0448976	0.000639122	0.0052639
	4	2.74049	#VALUE!	0.0439868	0.00264567	0.0222026	0.0422169	#VALUE!	0.00536609
	4	2.40073	#VALUE!	0.03644	0.00248123	0.0221139	0.0418822	#VALUE!	0.00447668
	4	2.41714	#VALUE!	0.0777432	0.00286734	0.0122082	0.0387827	#VALUE!	0.00393582
	7	3.17478	#VALUE!	0.0335619	0.00364676	0.0285027	0.0333376	0.000639122	0.00432042
	7	3.73036	#VALUE!	0.0310069	0.00379693	0.0253393	0.0423845	0.00255649	0.00704695
	7	2.7039	#VALUE!	0.0289006	0.00311764	0.0142725	0.0366045	0	0.00377361
	10	2.78169	#VALUE!	0.01972	0.00203789	0.0440376	0.0209406	#VALUE!	0.00299836
	10	2.97763	#VALUE!	0.0254578	0.00227385	0.0218924	0.0208569	#VALUE!	0.00237942
	10	2.3164	#VALUE!	0.0306454	0.00178047	0.0328005	0.0167525	#VALUE!	0.00345673
	14	1.17602	#VALUE!	0.0112898	0.00049338	0.0329777	0.0115592	#VALUE!	0.000246328
	14	0.964469	#VALUE!	0.00836164	0.000593489	0.0241431	0.0125641	#VALUE!	0.000390556
	14	1.06508	#VALUE!	0.0055408	0.000357514	0.0103122	0.0139881	0.000639122	0.000775098
	17	1.4017	#VALUE!	0.0105333	0.00218088	0.0675261	0.0265532	#VALUE!	0.000570793
	17	2.08805	#VALUE!	0.00662157	0.00383269	0.0225215	0.0309924	#VALUE!	0.00109956
	17	2.32276	#VALUE!	0.00433325	0.0022953	0.0142991	0.0278094	#VALUE!	0.00139434
	21	2.88843	#VALUE!	0.0053017	0.00341795	0.0490008	0.0365209	#VALUE!	0.00239143
	21	2.66595	#VALUE!	0.00648896	0.00369682	0.0221937	0.042223	0	0.00186267
	21	3.10944	#VALUE!	0.00949143	0.00340366	0.0101172	0.0377773	#VALUE!	0.00314259
	24	1.64925	#VALUE!	0.00434675	0.00409726	0.0478397	0.0365211	0.00127824	0.000727024
	24	0.120367	#VALUE!	0.00938375	0.00231675	0.00970086	0.0178413	0.000637203	#VALUE!
	24	0.526211	#VALUE!	0.00590676	0.00416878	0.00831877	0.034008	#VALUE!	#VALUE!
	28	1.75625	#VALUE!	0.00403591	0.00479086	0.0225039	0.0432221	#VALUE!	0.000708989
	28	2.59937	#VALUE!	0.00535125	0.00624966	0.0350869	0.0420496	#VALUE!	0.00111757
	28	0.97529	#VALUE!	0.00439185	0.00506978	0.0124297	0.0678625	#VALUE!	#VALUE!
FS-pH 10.5 experiment - in cultures (mg/L)	0	768.761	5.79971	15.485	2.38249	-	-	-	-
	0	727.836	7.83918	14.4211	2.61049	-	-	-	-
	0	792.789	7.69242	17.0305	2.01957	-	-	-	-
	23	523.731	2.71388	7.2627	#VALUE!	-	-	-	-
	23	519.757	2.79702	6.96639	#VALUE!	-	-	-	-
	23	561.413	3.02197	6.21445	#VALUE!	-	-	-	-
	45	147.621	0.625886	12.6627	#VALUE!	-	-	-	-
	45	168.404	0.68456	12.8164	#VALUE!	-	-	-	-
	45	150.429	0.594099	13.5645	#VALUE!	-	-	-	-
