# Supplementary material for: In search of the pH limit of growth in halo‐alkaliphilic cyanobacteria
Source: Environ Microbiol Rep. 2024 Aug 11;16(4):e13323. doi: 10.1111/1758-2229.13323 (PMC11317126; doi:10.1111/1758-2229.13323)
Supplement: Supplementary file 3 — Appendix S3. Supporting Information. [file EMI4-16-e13323-s003.xlsx]

## Sheet: Sheet1
ID	Alkalinity (eq/L)	pH	[CO32-]/[HCO3-]	[CO32-] (mmol/L)	[HCO3-] (mmol/L)
pH 10.2_day 1	0.470407	10.332	18.197	228.914	12.5797
pH 10.2_day 1	0.451513	10.319	17.6604	219.541	12.4313
pH 10.2_day 1	0.449436	10.303	17.0216	218.305	12.8252
pH 10.7_day 1	0.471278	10.769	49.7737	233.295	4.68712
pH 10.7_day 1	0.48039	10.757	48.4172	237.74	4.91023
pH 10.7_day 1	0.471814	10.736	46.1318	233.378	5.05893
pH 10.2_day 7	0.459084	10.401	21.3304	224.285	10.5148
pH 10.2_day 7	0.48441	10.405	21.5278	236.707	10.9954
pH 10.2_day 7	0.451446	10.348	18.8799	219.899	11.6473
pH 10.7_day 7	0.498279	10.843	59.0201	247.047	4.1858
pH 10.7_day 7	0.4824	10.887	65.3131	239.368	3.66493
pH 10.7_day 7	0.490339	10.862	61.6595	243.198	3.9442
pH 10.2_day 10	0.469134	10.462	24.5471	229.884	9.36504
pH 10.2_day 10	0.471948	10.446	23.6592	231.09	9.76746
pH 10.2_day 10	0.472551	10.433	22.9615	231.24	10.0708
pH 10.7_day 10	0.476571	10.936	73.1139	236.667	3.23696
pH 10.7_day 10	0.494862	10.94	73.7904	245.766	3.33059
pH 10.7_day 10	0.453255	11.031	90.9913	225.389	2.47704
pH 10.2_day 13	0.469134	10.481	25.6448	230.081	8.97183
pH 10.2_day 13	0.471948	10.446	23.6592	231.09	9.76746
pH 10.2_day 13	0.472551	10.424	22.4905	231.137	10.2771
pH 10.7_day 13	0.476571	11.027	90.1571	236.971	2.62843
pH 10.7_day 13	0.494862	11.028	90.3649	246.069	2.72306
pH 10.7_day 13	0.453255	10.994	83.5603	225.279	2.69601
pH 11.2_day 1	0.445684	11.069	99.3116	221.726	2.23263
pH 11.2_day 1	0.446086	11.103	107.399	222.009	2.06715
pH 11.2_day 1	0.434361	11.107	108.393	216.183	1.99445
pH 11.2_day 7	0.444813	11.121	111.944	221.418	1.97793
pH 11.2_day 7	0.45024	11.174	126.474	224.234	1.77297
pH 11.2_day 7	0.433155	11.176	127.057	215.729	1.69788
pH 10.2_day 22	0.485415	10.51	27.4157	238.36	8.69429
pH 10.2_day 22	0.482199	10.501	26.8534	236.692	8.81423
pH 10.2_day 22	0.471546	10.485	25.8821	231.305	8.93685
pH 10.7_day 22	0.477978	11.159	122.18	238.015	1.94807
pH 10.7_day 22	0.480189	11.162	123.027	239.123	1.94366
pH 10.7_day 22	0.481797	11.152	120.226	239.901	1.99541
pH 11.2_day 10	0.44019	11.24	147.231	219.35	1.48983
pH 11.2_day 10	0.453657	11.236	145.881	226.054	1.54957
pH 11.2_day 10	0.428532	11.247	149.624	213.552	1.42726
pH 11.2_day 13	0.443406	11.281	161.808	221.02	1.36594
pH 11.2_day 13	0.457476	11.214	138.676	227.916	1.64352
pH 11.2_day 13	0.454059	11.215	138.995	226.216	1.62751
pH 10.2_day 28	0.487224	10.594	33.266	240.005	7.21472
pH 10.2_day 28	0.477174	10.644	37.325	235.433	6.30765
pH 10.2_day 28	0.456873	10.613	34.7536	225.197	6.4798
pH 10.7_day 28	0.488631	11.357	192.752	243.683	1.26423
pH 10.7_day 28	0.486018	11.313	174.181	242.313	1.39116
pH 10.7_day 28	0.487425	11.283	162.555	242.965	1.49467
pH 11.2_day 19	0.456069	11.267	156.675	227.309	1.45083
pH 11.2_day 19	0.45761	11.256	152.757	228.059	1.49295
pH 11.2_day 19	0.459888	11.252	151.356	229.187	1.51422
pH 10.2_day 33	0.476169	10.675	40.0867	235.151	5.86608
pH 10.2_day 33	0.480189	10.639	36.8978	236.884	6.42002
pH 10.2_day 33	0.483003	10.672	39.8107	238.506	5.991
pH 10.7_day 33	0.496068	11.351	190.108	247.383	1.30128
pH 10.7_day 33	0.494661	11.31	172.982	246.618	1.42569
pH 10.7_day 33	0.484812	11.335	183.231	241.746	1.31935
pH 10.2_day 39	0.479385	10.719	44.3609	237.021	5.34302
pH 10.2_day 39	0.472953	10.681	40.6443	233.603	5.74749
pH 10.2_day 39	0.474762	10.703	42.7563	234.637	5.48778
pH 10.7_day 39	0.457476	11.226	142.561	227.939	1.59889
pH 10.7_day 39	0.458682	11.284	162.93	228.639	1.4033
pH 10.7_day 39	0.451446	11.269	157.398	225.008	1.42955
pH 10.2_day 45	0.465851	10.73	45.4988	230.394	5.06373
pH 10.2_day 45	0.466856	10.683	40.8319	230.604	5.64764
pH 10.2_day 45	0.465181	10.7	42.462	229.884	5.41387
pH 10.7_day 45	0.455533	11.253	151.705	227.018	1.49645
pH 10.7_day 45	0.455868	11.235	145.546	227.154	1.5607
pH 10.7_day 45	0.452451	11.252	151.356	225.481	1.48974
FS-pH 10.5_day1	0.484946	10.558	30.6196	238.577	7.79164
FS-pH 10.5_day1	0.486018	10.531	28.774	238.858	8.30119
FS-pH 10.5_day1	0.506319	10.544	29.6483	248.961	8.39714
FS-pH 10.5_day7	0.502299	10.608	34.3558	247.547	7.20539
FS-pH 10.5_day7	0.501495	10.617	35.0752	247.223	7.04838
FS-pH 10.5_day7	0.499887	10.597	33.4965	246.267	7.35203
FS-pH 10.5_day14	0.476169	11.057	96.6051	236.859	2.45182
FS-pH 10.5_day14	0.396975	10.961	77.4462	197.214	2.54647
FS-pH 10.5_day14	0.392151	10.937	73.2825	194.747	2.65748
FS-pH 10.5_day21	0.493455	10.977	80.3526	245.202	3.05157
FS-pH 10.5_day21	0.499284	10.891	65.9174	247.763	3.75868
FS-pH 10.5_day21	0.500691	11.033	91.4113	248.984	2.72377
FS-pH 10.5_day28	0.486956	10.991	82.9851	242.02	2.91643
FS-pH 10.5_day28	0.495766	10.951	75.6833	246.256	3.25377
FS-pH 10.5_day28	0.489234	10.928	71.7794	242.925	3.38432
