# Supplementary material for: In search of the pH limit of growth in halo‐alkaliphilic cyanobacteria
Source: Environ Microbiol Rep. 2024 Aug 11;16(4):e13323. doi: 10.1111/1758-2229.13323 (PMC11317126; doi:10.1111/1758-2229.13323)
Supplement: Supplementary file 4 — Appendix S4. Supporting Information. [file EMI4-16-e13323-s002.xlsx]

## Sheet: Sheet1
Genus	pH 10.2 experiment					pH 10.7 experiment					pH 11.2 experiment			FS-pH 10.5 experiment
	Day 0	Day 6	Day 20	Day 32	Day 44	Day 0	Day 6	Day 20	Day 32	Day 44	Day 0	Day 6	Day 20	Day 0	Day 7	Day 14	Day 21	Day 28
Sodalinema	40.7978	91.2439	60.0856	30.282	49.695	40.7978	79.9968	76.6642	47.6063	43.5096	28.2273	45.4559	20.4469	0.0871667	0.222967	0.670267	0.9266	0.337967
Wenzhouxiangella	2.2968	0.0707333	5.4677	0.6342	0.189533	2.2968	1.17227	1.09835	3.87005	24.3749	0.7192	21.5194	59.0777	1.66633	4.7386	7.3276	14.4538	20.0627
Cyclonatronum	4.2611	3.0197	5.17125	20.3711	23.0737	4.2611	6.3914	18.3305	26.4349	16.6252	1.3664	4.45977	7.09057	0.179233	0.714667	1.4784	2.28833	3.68757
Roseinatronobacter	11.5141	0.5042	0.82345	1.3209	0.382067	11.5141	1.6387	0	0	0	18.95	7.66187	2.9464	1.78557	1.65543	1.2498	0.427667	0.436133
Brumimicrobium	3.9891	0.210167	15.1449	14.2873	1.66043	3.9891	0.0185667	0.7414	3.7495	1.44063	17.7634	6.1901	0.424933	0.0988667	1.51313	4.252	0.7269	1.30147
Salinarimonas	0.7555	0.775167	0.2635	0.60445	0.6469	0.7555	2.06667	0.9102	0.79105	0	0.4315	0.8293	0.197933	0.1953	0.412933	0.4575	0.3065	0.352767
Opitutacea/UBA6669	10.7283	0.7328	1.6469	15.0356	3.76763	10.7283	0.323933	0	0	0	4.4229	0.389667	0	0.00703333	0	0.0118333	0.00816667	0
Aggregatilineales/GCA-2699585	0.1813	0.0611667	0.65875	5.0013	0.608533	0.1813	0.0514667	0	0	0	0.4675	0.0554	0.370867	0.0267	0.0458	0.207233	1.0574	1.26513
Halomonas	6.0743	0.1941	0.1647	0	0	6.0743	1.4	0	0	0	8.6659	2.0117	0	0.430733	0.465433	0.1445	0.0388667	0
Leptospira_B	0.5742	0.672767	0	3.934	0.0676	0.5742	0.742433	0	0	0	0.2877	0.3337	0	0.0167	0.164567	0.346533	0.0927	0.0654667
Nitritalea	0	0	0	0	0	0	0	0	2.978	3.03337	0	2.98493	0.293967	0.186533	0.0236667	0	0	0
Nodosilinea	2.5385	0.146333	0	0.1207	0.0812333	2.5385	0.354567	0	0	0	6.9759	0.0793333	0	2.77143	7.67513	18.2915	27.7093	26.3732
Bacteroides	0.7555	0	0	0.0201	1.0942	0.7555	0.0607667	0	0.43435	2.85677	0.6113	0.0331333	0	0.190333	0.318467	0.207367	0.0175667	0
Enterobacter	2.5385	0.0300333	0.55995	0.0803	0.1083	2.5385	0.0693333	0	0	0	3.0565	0.103333	0.0351333	0.201767	0.1817	0.0400333	0	0
Chloroploca	0.1209	0	1.054	0.62515	2.37193	0.1209	0	1.21985	0	0	0	0	0	1.801	0.944267	0.444567	0.325267	0.362667
Anditalea	2.0248	0.1649	0.88935	0.36355	0	2.0248	0.0919333	0	0	0	0.1079	0	0.124933	1.25703	0.7245	0.169267	0.0269667	0.00506667
Roseococcus	0.1813	0.0464667	0	0.1616	2.6538	0.1813	0.0121333	0	0.2413	1.01063	0	0.00726667	0.235	0.1923	0	0	0	0
Pararhodobacter	0	0	0.29645	0.0907	2.20147	0	0	0	0	0	0	0	0	0.224767	0.0489333	0.116667	0.0106667	0.1336
Cryomorpha	0.3324	0.0214333	2.0751	0	0.174533	0.3324	0	0	0	0	0	0	0	0.121567	0.225567	0.0558	0	0
Spirulina	0	0.0128667	0	0	0	0	0	0	0	0	0	0	0	4.63293	3.1845	3.9649	0.397733	0.195467
Caldora	0	0	0	0	0	0	0.129667	0	0	0	0	0.0515333	0	3.91817	5.89683	1.60587	0.4322	0.126
Thiohalocapsa	0	0.00856667	0	0	0	0	0	0	0	0	0	0.0098	0	2.21517	1.9545	0.7793	0.197367	0.136767
Nitrincola	0	0	0	0	0	0	0	0	0	0	0	0	0	6.092	0.7622	0.00336667	0	0
Bacteroidales/SKVR01	0.5138	0.203233	0.7905	0.101	0	0.5138	0.193267	0	0	0	1.1866	0.0734667	0	3.4821	4.7413	1.64823	0.2618	0.1187
Bacteroidales/JAAYUG01	0	0	0	0	0	0	0	0	0	0	0	0	0	3.5477	2.24827	0.4845	0.0364333	0
Lokiarchaeia/SOKP01	0	0	0	0	0	0	0	0	0	0	0	0	0	3.73367	4.6112	1.77517	0.3073	0.147167
Synechocystis	0	0	0	0	0	0	0.017	0	0	0	0	0.00726667	0	0.466067	0.998967	3.65887	3.99033	2.11943
Natronogracilivirgula	0.3929	0	0.29645	0	0	0.3929	0.0121333	0	0	0	0.2157	0.0469333	0	0.502967	1.84923	6.07407	13.4249	13.0897
Saprospiraceae/JABDMH01	0	0	0	0	0	0	0.00676667	0	0	0	0	0	0	0.191567	1.91057	2.16987	0.1976	0.0255333
Cyanobacterium	0	0	0	0	0	0	0.0140667	0	0	0	0	0	0	0.128833	0.788467	1.85567	2.7795	2.54967
others	9.4289	1.88147	4.6114	6.96605	11.2232	9.4289	5.2361	1.03555	13.8946	7.14893	6.5443	7.69613	8.75567	59.6485	50.9782	40.5093	29.5581	27.1079
